# Supplementary material for: Injuries in Female Futsal Players: A Systematic Review
Source: Sports (Basel). 2024 Nov 17;12(11):311. doi: 10.3390/sports12110311 (PMC11598481; doi:10.3390/sports12110311)
Supplement: Supplementary file 1 [file sports-12-00311-s001.zip]

Archive with 1 entries (1 files):
- sports-3296367-supplementary.pdf
